# Supplementary material for: Research trends and knowledge mapping of transcranial direct current stimulation in depression: a bibliometric study based on web of science, Scopus, and PubMed (2000-2025)
Source: Front Psychiatry. 2026 May 1;17:1805441. doi: 10.3389/fpsyt.2026.1805441 (PMC13176216; doi:10.3389/fpsyt.2026.1805441)
Supplement: Supplementary file 2 [file Table2.xlsx]

## Sheet: Sheet 1
Step
